# Supplementary material for: Tumour-associated macrophages secrete pleiotrophin to promote PTPRZ1 signalling in glioblastoma stem cells for tumour growth
Source: Nat Commun. 2017 Jun 1;8:15080. doi: 10.1038/ncomms15080 (PMC5461490; doi:10.1038/ncomms15080)
Supplement: Supplementary Data 1 — Differential expressed genes between M2 subtype-low TAMs and naive TAMs isolated from murine gliomas (GEO database, GSE37475). [file ncomms15080-s2.xlsx]

## Sheet: Sheet1
Supplementary Data 1. Differential expressed genes between M2 subtype-low TAMs and naive TAMs isolated from murine gliomas (GEO database, GSE37475).
Gene ID	Fold Change (M2-low TAMs/naive TAMs)
2310016C08Rik	-2.14
2810417H13Rik	-3.96
4930583H14Rik	-2.37
Abhd15	-2.48
Acp5	-2.36
Ada	-3
Adm	-10.85
Akap12	-2.85
Aldh1a2	-2.18
Alox15	4.24
Anln	-2.99
Aoah	-2.43
Apbb2	2.27
Apob	-2.92
Apoc1	3.21
Apoc4	3.14
Arg1	-8.48
Arxes1	-2.23
Arxes2	-2.96
Asb10	2.1
Asb11	2.19
Aspm	-2.22
Aurka	-2.23
Aurkb	-2.71
Bambi	2.64
Birc5	-6.13
Bub1	-2.72
Calml4	-2.06
Camkk1	-2.13
Cbr2	-4.15
Ccna2	-3.9
Ccnb1	-3.55
Ccnb2	-4.53
Ccnd1	-3.01
Ccnd2	-3.34
Ccne2	-5.28
Ccnf	-2.3
Ccr1	-4.56
Cd163	-2.65
Cd22	2.35
Cd244	-2.71
Cd38	-3.72
Cd5	3.62
Cd83	2.28
Cd93	-2.42
Cdc20	-2.75
Cdc45	-2.03
Cdc6	-3.67
Cdca5	-2.24
Cdh1	-6.43
Cdh2	-2.23
Cdk1	-2.18
Cenpe	-4.18
Cenpk	-2.45
Cep55	-2.4
Cfp	-2.64
Chst2	2.44
Ckap2	-2.17
Cks1b	-2.54
Clec4n	-6.53
Clu	-2.34
Cntn1	-4.93
Col11a1	-3.49
Col14a1	-2.65
Cpa3	2.17
Cpeb1	2.86
Cpne2	-2.2
Crybb1	-2.83
Cspg5	-2.61
Cst7	2.62
Ctnnd2	-2.94
Ctsf	2.1
Cxcr7	-2.26
Cyp4v3	2.14
D17H6S56E-5	-2.01
Dck	-2.07
Ddhd1	2.06
Ddit4	-2.43
Depdc1a	-2.81
Dhfr	-2.4
Dner	-2.68
Dusp1	2.33
E2f8	-2.71
Ect2	-3.19
Eepd1	2.7
Emb	-2.59
Emp1	-3.19
Ephx1	2.76
Eps8	-2.51
Ero1l	-2.64
Etl4	2.41
Ezh2	-2.54
F13a1	-10.66
F3	-2.11
F9	2.12
Fabp3	2.93
Fabp7	-6.77
Fam20c	2.79
Fap	-2.25
Fbn2	-2.13
Fbxo32	-2.54
Fhl1	-2.02
Fpr2	-2.83
Gadd45a	2.4
Gap43	-2.56
Gdf3	-3.33
Gem	2.17
Ggta1	-2.4
Gja1	-2.78
Gpm6a	-5.35
Gpnmb	3.22
Gzma	3.55
Hells	-3.59
Hmgb3	-2.42
Hmgn5	-2.58
Hmox1	-2.9
Hsp90aa1	-2.23
Hspa1a	-4.38
Hspa1b	-8.71
Ifitm1	-5.18
Ifitm2	-2.82
Ifitm3	-2.06
Ifitm6	-4.14
Igf1	2.13
Igfbp2	-3.54
Igfbp3	-6.53
Igj	3.36
Ikbke	2.38
Il1r2	-2.32
Il18bp	3.66
Il1b	2.06
Il7r	-2.01
Itgam	-2.25
Itgax	2.08
Kcnk2	-2.13
Khdrbs3	-2.1
Kif11	-2.57
Kif20a	-3.76
Kif22	-2.14
Klrb1a	4.3
Kpna2	-2.38
Lgals1	-2.11
Lgals9	-2.42
Lifr	-2.06
Lig1	-2.66
Lox	2.42
Lpl	3.08
Lrr1	-2.65
Ltc4s	-2.52
Mad2l1	-2.45
Mcm2	-2.79
Mcm4	-2.93
Mcm5	-4.38
Mcm6	-3.27
Mcm7	-2.23
Melk	-3.4
Mis18bp1	-2.03
Mitf	2.08
Mki67	-7.18
Mmp10	-2.33
Moxd1	-2.81
CD206	-8.44
Ms4a4c	-2.11
Ms4a6b	-3.12
Ms4a6c	-2.47
Ms4a7	-3.2
Mt2	-2.17
Mtss1	-2.28
Nap1l5	-2.91
Ncapd2	-2.77
Ncapg	-3.02
Ncapg2	-2.96
Ndc80	-2.28
Nkg7	2.04
Nop58	-2.14
Nov	3.6
Nrp2	2.02
Nt5dc2	-2.48
Nuf2	-5.28
Olig1	-3.85
Olig2	-2.35
P2ry12	-2.55
P4ha2	-3.54
Pbk	-5.63
Pdgfc	-2.25
Pdgfra	-3.16
Pdpn	-2.01
Pf4	-2.96
Pilra	-2.35
Plac8	-2.79
Plk1	-2.68
Pmepa1	-2.35
Pnlip	-2.39
Pola1	-2.37
Pold2	-2.02
Pole	-2.27
Prc1	-3.06
Prickle1	2.32
Prim1	-2.76
Psmb7	-2.17
Ptger4	2.43
Ptn	-3.21
Ptprz1	-3.66
Pttg1	-2.83
Rab34	2.08
Racgap1	-2.56
Rad51	-2.9
Rad51ap1	-2.61
Ranbp1	-2.01
Rbm3	-2.2
Rbp1	-4.22
Rfc4	-2.17
Rrm1	-2.14
Rrm2	-8.23
Serpinb2	6.2
Serpinb6b	2.03
Sh3bgr	3.33
Sh3bgrl	-2.02
Shcbp1	-4.72
Slamf8	2.81
Slc2a5	-3.46
Slc39a4	2.44
Slc6a1	-2.09
Slfn4	-3.35
Smc2	-2.87
Smc4	-3.2
Smyd2	-2.25
Snrpa1	-2.04
Sox2	-2.5
Sparcl1	-3.23
Spon1	-2.5
St14	2.47
Stab1	-2.64
Stil	-3.15
Stmn1	-2.52
Tcf19	-2.32
Tfpi2	-2.6
Tgfbi	-3.23
Tgm2	-2.94
Timp1	-2.07
Tiparp	-2.06
Tipin	-2.5
Tk1	-3.39
Tmem119	-3.12
Tmem163	2.2
Tnc	-2.56
Top2a	-2.11
Topbp1	-2.37
Tpx2	-2.52
Trim59	-2.78
Trps1	-2.97
Ttk	-2.63
Tubb2c	-2.13
Ube2c	-3.98
Uhrf1	-2.96
Ung	-2.5
Wdhd1	-2.01
Zwilch	-4.32
